# Supplementary material for: The Impact of Cyclodextrins on the Physiology of Candida boidinii: Exploring New Opportunities in the Cyclodextrin Application
Source: Molecules. 2024 Aug 5;29(15):3698. doi: 10.3390/molecules29153698 (PMC11313686; doi:10.3390/molecules29153698)
Supplement: Supplementary file 1 [file molecules-29-03698-s001.zip]

Archive with 1 entries (1 files):
- molecules-3064260-supplementary.pdf
